# Supplementary material for: 3D-Printed Microfluidic Chip System with Integrated Fluidic Breakers and Phaseguide Fluid Structures for Optimal Passive Mixing
Source: Micromachines (Basel). 2026 Jan 31;17(2):193. doi: 10.3390/mi17020193 (PMC12943354; doi:10.3390/mi17020193)
Supplement: Supplementary file 1 [file micromachines-17-00193-s001.zip]

Archive with 15 entries (15 files):
- Figure S1.pdf
- Figure S1.pptx
- Figure S2 Kopie.pdf
- Figure S2.pdf
- Figure S2.pptx
- Supplement Figure S2.pdf
- Supplement_190325 Figure S1.pdf
- supplement_micromachines_Version Video.pdf
- Video S1 Reference channel at 20 μL_min.mp4
- Video S2 Uniform SHM structure at 20 μL_min.MP4
- Video S3 Uniform TESLA structure at 20 μL_min.MP4
- Video S4 Uniform SAR structure with central pillar at 20 μL_min.MP4
- Video S5 SHM structure with integrated SAR (central pillar) at 20 μL_min.mp4
- Video S6 SHM structure with integrated SAR (eccentric pillar) at 20 μL_min.mp4
- Video S7 SHM structure with integrated TESLA module at 20 μL_min.mp4
